# Supplementary material for: A Role for iNOS in Erastin Mediated Reduction of P-Glycoprotein Transport Activity
Source: Cancers (Basel). 2024 Apr 29;16(9):1733. doi: 10.3390/cancers16091733 (PMC11083490; doi:10.3390/cancers16091733)
Supplement: Supplementary file 1 [file cancers-16-01733-s001.zip]

Archive with 1 entries (1 files):
- cancers-2978745-supplementary.pdf
